# Supplementary material for: High-Up: A Remote Reservoir of Microbial Extremophiles in Central Andean Wetlands
Source: Front Microbiol. 2015 Dec 16;6:1404. doi: 10.3389/fmicb.2015.01404 (PMC4679917; doi:10.3389/fmicb.2015.01404)
Supplement: Supplementary File S1 — Subset of 138 of 16S rRNA gene sequences with lengths above 800 bp used to build a phylogenetic tree, in order to highlight potentially rare strains together with sequences of 202 type strains obtained from Ribosomal Database Project (RDP, http://rdp.cme.msu.edu/). [file DataSheet1.XLSX]

## Sheet: Type strains
gi number	Organism	Phylum	Sequence length (bp)
117166066	Arthrobacter oryzae KV-651	Actinobacteria	1465
639808	Arthrobacter polychromogenes DSM 20136	Actinobacteria	1472
4033327	Arthrobacter rhombi F98.3HR69	Actinobacteria	1423
158905542	Arthrobacter sanguinis 741	Actinobacteria	1452
6562007	Brevibacterium casei DSM 20657	Actinobacteria	1423
29501661	Brevibacterium celere KMM 3637	Actinobacteria	1523
31455372	Brevibacterium sanguinis type strain: CF63	Actinobacteria	1495
35187481	Citricoccus alkalitolerans YIM 70010	Actinobacteria	1480
222112955	Citricoccus sp. Type strain:02-Je-010	Actinobacteria	1415
164430427	Citricoccus sp. FS24	Actinobacteria	1490
166159812	Dietzia cercidiphylli YIM 65002	Actinobacteria	1456
62465586	Dietzia kunjamensis K30-10	Actinobacteria	1455
639964	Dietzia maris DSM 43672	Actinobacteria	1475
1418360	Dietzia natronolimnaea 15LN1; CBS 107.95	Actinobacteria	1456
14587837	Dietzia psychralcaliphila ILA-1	Actinobacteria	1483
166159811	Dietzia schimae YIM 65001	Actinobacteria	1515
55775552	Isoptericola halotolerans YIM 70177	Actinobacteria	1382
55415706	Isoptericola hypogeus type strain: HKI 0342	Actinobacteria	1426
11121191	Isoptericola variabilis MX5	Actinobacteria	1472
61661987	Janibacter anophelis CCUG 49715	Actinobacteria	1483
41394378	Janibacter melonis CM2104	Actinobacteria	1479
170675270	Kineococcus xinjiangensis S2-20	Actinobacteria	1385
209171234	Kineosporia sp. YIM 65293	Actinobacteria	1425
66866642	Kocuria aegyptia YIM 70003	Actinobacteria	1492
148729622	Kocuria flava HO-9041	Actinobacteria	1443
4456633	Kocuria palustris TAGA27 (DSM 11925, type strain)	Actinobacteria	1467
15384977	Kocuria polaris CMS 76or	Actinobacteria	1480
1051162	Kocuria rosea	Actinobacteria	1481
152925954	Micrococcus endophyticus YIM 56238	Actinobacteria	1438
27657416	Micrococcus luteus type strain: DSM 20030	Actinobacteria	1418
213522388	Micrococcus yunnanensis YIM 65004	Actinobacteria	1426
6456834	Ornithinicoccus hortensis	Actinobacteria	1492
28933398	Rhodococcus corynebacterioides DSM 20151	Actinobacteria	1494
157361167	Psychroflexus sediminis YIM C238	Bacteroidetes	1475
2055367	Psychroflexus torquis ATCC 700755 ACAM623	Bacteroidetes	1455
38304878	Psychroflexus tropicus LA1	Bacteroidetes	1418
52208049	Bacillus altitudinis type strain:41KF2b	Firmicutes	1506
115529230	Bacillus amyloliquefaciens NBRC 15535	Firmicutes	1472
19548708	Bacillus aquimaris TF-12	Firmicutes	1507
7209528	Bacillus atrophaeus JCM 9070	Firmicutes	1515
158148998	Bacillus azotoformans LMG 9581 NBRC 15712	Firmicutes	1475
70720911	Bacillus boroniphilus T-15Z	Firmicutes	1500
124257797	Bacillus butanolivorans K9	Firmicutes	1471
29899096	Bacillus cereus ATCC 14579	Firmicutes	1512
15215555	Bacillus circulans	Firmicutes	1496
28865488	Bacillus drentensis type strain: LMG 21831	Firmicutes	1438
7209532	Bacillus flexus IFO15715	Firmicutes	1529
8925908	Bacillus jeotgali YKJ-10	Firmicutes	1505
145902672	Bacillus licheniformis DSM 13 = ATCC 14580	Firmicutes	1545
457650	Bacillus megaterium IAM 13418	Firmicutes	1486
165988316	Bacillus methylotrophicus CBMB205	Firmicutes	1445
58294530	Bacillus pumilus ATCC 7061	Firmicutes	1434
57116607	Bacillus safensis FO-36b	Firmicutes	1434
254212043	Bacillus siamensis KCTC 13613 PD-A10	Firmicutes	1525
19715994	Bacillus simplex DSM 1321T	Firmicutes	1522
3328011	Bacillus siralis 171544	Firmicutes	1523
28865495	Bacillus soli type strain: LMG 21838	Firmicutes	1441
19069503	Bacillus sp. LMG 20238	Firmicutes	1504
170285664	Bacillus stratosphericus type strain:41KF2a	Firmicutes	1531
87044948	Bacillus thioparans BMP-1	Firmicutes	1472
457643	Bacillus thuringiensis IAM 12077	Firmicutes	1486
7209545	Bacillus vallismortis DSM11031	Firmicutes	1530
32261165	Bacillus vietnamensis 15-1	Firmicutes	1388
28865491	Bacillus vireti LMG 21834	Firmicutes	1430
114050507	Brevibacillus brevis NBRC 15304	Firmicutes	1461
45544489	Brevibacillus choshinensis DSM 8552T	Firmicutes	1486
45544488	Brevibacillus formosus DSM 9885T	Firmicutes	1486
291173259	Carnobacteriaceae bacterium C01	Firmicutes	1501
194271293	Carnobacterium jeotgali MS3	Firmicutes	1431
4455921	Desemzia incerta DSM 20581	Firmicutes	1505
71725879	Exiguobacterium acetylicum DSM 20416	Firmicutes	1550
47059609	Exiguobacterium aestuarii TF-16	Firmicutes	1517
71725878	Exiguobacterium aurantiacum DSM 6208	Firmicutes	1552
54109965	Exiguobacterium indicum type strain: HHS 31	Firmicutes	1503
72533864	Exiguobacterium mexicanum 8N	Firmicutes	1408
34536531	Exiguobacterium oxidotolerans T-2-2	Firmicutes	1514
165880115	Falsibacillus pallidus CW 7	Firmicutes	1413
33466106	Halobacillus dabanensis D-8	Firmicutes	1459
20975612	Halobacillus karajensis type strain: DSM 14948	Firmicutes	1529
1181223	Halobacillus litoralis SL-4	Firmicutes	1559
110659951	Halobacillus profundi IS-Hb4	Firmicutes	1548
1483522	Marinococcus halophilus DSM 20408	Firmicutes	1520
55783596	Marinococcus halotolerans YIM 70157	Firmicutes	1454
208972511	Marinococcus luteus DSM 23126 YIM 91094; KCTC 13214; CCTCC AA 208014	Firmicutes	1479
12006264	Paenibacillus brasilensis PB172	Firmicutes	1384
15395288	Paenibacillus peoriae KCTC 3763 DSM 8320	Firmicutes	1501
457638	Paenibacillus polymyxa IAM 13419	Firmicutes	1491
24741640	Paenisporosarcina macmurdoensis type strain: CMS 21w	Firmicutes	1483
84993832	Paenisporosarcina quisquiliarum SK 55	Firmicutes	1460
119887747	Sporosarcina sp. N-05	Firmicutes	1446
567883	Staphylococcus aureus ATCC 12600	Firmicutes	1555
2760729	Staphylococcus capitis ATCC 49326	Firmicutes	1492
2760727	Staphylococcus caprae ATCC 35538	Firmicutes	1492
223585607	Staphylococcus devriesei KS-SP	Firmicutes	1537
1199945	Staphylococcus epidermidis ATCC 14990	Firmicutes	1475
2760731	Staphylococcus equorum ATCC 43958	Firmicutes	1494
22087676	Staphylococcus equorum subsp. linens RP29	Firmicutes	1535
434321	Staphylococcus hominis DSM 20328	Firmicutes	1544
113927870	Staphylococcus hominis subsp. novobiosepticus GTC 1228	Firmicutes	1454
2760736	Staphylococcus pasteuri ATCC 51129	Firmicutes	1494
72493824	Staphylococcus saprophyticus subsp. saprophyticus ATCC 15305	Firmicutes	1555
2197118	Staphylococcus succinus subsp. succinus AMG-D1	Firmicutes	1548
576609	Staphylococcus warneri	Firmicutes	1470
1199956	Staphylococcus xylosus ATCC 29971 (= MAFF 911482)	Firmicutes	1477
58737213	Thalassobacillus devorans type strain: G-19.1	Firmicutes	1506
295809738	Thalassobacillus sp. 18 OM CECT 7566	Firmicutes	1470
194271401	Thalassobacillus sp. AD-1	Firmicutes	1522
773193	Agrobacterium larrymoorei 3-10	Alphaproteobacteria	1437
170878056	Agrobacterium sp. UQM 1685	Alphaproteobacteria	1448
343200709	Agrobacterium tumefaciens IAM 12048	Alphaproteobacteria	1457
4127684	Caulobacter henricii ATCC 15253(T)	Alphaproteobacteria	1439
4512546	Caulobacter segnis MBIC2835	Alphaproteobacteria	1419
5725212	Caulobacter vibrioides CB51	Alphaproteobacteria	1458
257359500	Microvirga aerilata 5420S-16	Alphaproteobacteria	1439
205361615	Microvirga flocculans TFB	Alphaproteobacteria	1439
194474813	Microvirga guangxiensis 25B	Alphaproteobacteria	1397
402720	Nitrobacter hamburgensis X14	Alphaproteobacteria	1462
78271519	Nitrobacter vulgaris type strain: DSM 10236	Alphaproteobacteria	1441
87133707	Novosphingobium aromaticivorans DSM 12444	Alphaproteobacteria	1479
5821354	Novosphingobium subterraneum IFO 16086	Alphaproteobacteria	1446
21728093	Rhodopseudomonas rhenobacensis Klemme Rb	Alphaproteobacteria	1485
15147394	Sphingomonas aquatilis JSS-7	Alphaproteobacteria	1442
125487084	Sphingomonas insulae DS-28	Alphaproteobacteria	1447
21928194	Sphingomonas melonis DAPP-PG 224	Alphaproteobacteria	1439
1051189	Sphingomonas paucimobilis ATCC 29837	Alphaproteobacteria	1414
118441600	Sphingomonas pseudosanguinis type strain: G1-2	Alphaproteobacteria	1387
57864362	Sphingomonas sanguinis 13937T	Alphaproteobacteria	1359
38175432	Sphingomonas yabuuchiae GTC 868	Alphaproteobacteria	1454
3273458	Burkholderia cepacia ATCC 25416 ATCC 25416T	Betaproteobacteria	1610
149391769	Burkholderia metallica type strain: R-16017	Betaproteobacteria	1505
3462592	Curvibacter delicatus LMG 4328	Betaproteobacteria	1495
39652273	Curvibacter gracilis 7-1	Betaproteobacteria	1484
4165396	Curvibacter lanceolatus ATCC 14669T	Betaproteobacteria	1508
146386301	Massilia brevitalea byr23-80	Betaproteobacteria	1455
238799815	Massilia jejuensis 5317J-18	Betaproteobacteria	1400
193735462	Massilia niastensis 5516S-1	Betaproteobacteria	1394
158259706	Variovorax boronicumulans NBRC 103145 BAM-48	Betaproteobacteria	1475
84453033	Variovorax ginsengisoli Gsoil 3165	Betaproteobacteria	1492
17066214	Variovorax paradoxus DSM 66	Betaproteobacteria	1483
12049658	Acinetobacter gyllenbergii type strain: RUH 422 = NIPH 2150 = ACI 651	Gammaproteobacteria	1456
2326319	Acinetobacter johnsonii ATCC 17909T	Gammaproteobacteria	1417
829096	Acinetobacter lwoffii DSM 2403	Gammaproteobacteria	1460
829097	Acinetobacter radioresistens DSM 6976 = NBRC 102413 = CIP 103788	Gammaproteobacteria	1459
8894535	Acinetobacter schindleri LUH5832T	Gammaproteobacteria	1466
317906493	Aeromonas bestiarum type strain: CIP 7430	Gammaproteobacteria	1503
6683056	Aeromonas salmonicida JCM7873	Gammaproteobacteria	1467
5059120	Aeromonas salmonicida subsp. pectinolytica 34mel	Gammaproteobacteria	1431
14270771	Chromohalobacter canadensis ATCC 43984 T	Gammaproteobacteria	1532
78038794	Chromohalobacter nigrandesensis Taxon 4	Gammaproteobacteria	1505
34595593	Chromohalobacter sarecensis LV4	Gammaproteobacteria	1448
3169778	Citrobacter braakii CDC 080-58	Gammaproteobacteria	1530
2209036	Enterobacter asburiae JCM6051	Gammaproteobacteria	1422
119637686	Halomonas arcis AJ282	Gammaproteobacteria	1404
28974138	Halomonas boliviensis LC1	Gammaproteobacteria	1441
170786921	Halomonas fontilapidosi 5CR	Gammaproteobacteria	1411
89241559	Halomonas janggokensis type strain: M24	Gammaproteobacteria	1478
30385629	Halomonas ventosae Al12	Gammaproteobacteria	1395
189092383	Halomonas vilamensis SV325	Gammaproteobacteria	1430
2209041	Lelliottia amnigena JCM1237	Gammaproteobacteria	1449
41059917	Marinobacter algicola DG893	Gammaproteobacteria	1485
41387677	Marinobacter flavimaris SW-145	Gammaproteobacteria	1495
121483696	Marinobacter salsuginis SD-14B	Gammaproteobacteria	1487
16555793	Pseudoalteromonas agarivorans DSM 14585 KMM 255	Gammaproteobacteria	1505
22797673	Pseudoalteromonas mariniglutinosa KMM 3635	Gammaproteobacteria	1483
1850387	Pseudoalteromonas prydzensis MB8-11	Gammaproteobacteria	1449
45418	Pseudomonas aeruginosa DSM50071	Gammaproteobacteria	1537
7384769	Pseudomonas alcaliphila AL15-21	Gammaproteobacteria	1489
27901525	Pseudomonas antarctica type strain: CMS 35	Gammaproteobacteria	1511
4433332	Pseudomonas azotoformans IAM1603	Gammaproteobacteria	1522
190886615	Pseudomonas cuatrocienegasensis 1N	Gammaproteobacteria	1449
189231568	Pseudomonas extremaustralis 14-3 CT14-3	Gammaproteobacteria	1505
159132010	Pseudomonas guineae type strain: LMG 24016 = M8	Gammaproteobacteria	1489
3047379	Pseudomonas libanensis CIP 105460	Gammaproteobacteria	1516
34494539	Pseudomonas lurida type strain: DSM 15835	Gammaproteobacteria	1529
3142687	Pseudomonas monteilii CIP 104883	Gammaproteobacteria	1517
4433338	Pseudomonas oleovorans IAM 1508	Gammaproteobacteria	1526
225908541	Pseudomonas oleovorans subsp. lubricantis RS1	Gammaproteobacteria	1460
3142686	Pseudomonas orientalis CFML 96-170	Gammaproteobacteria	1516
61967929	Pseudomonas otitidis MCC10330	Gammaproteobacteria	1531
127315531	Pseudomonas panipatensis Esp-1	Gammaproteobacteria	1419
78038901	Pseudomonas peli type strain: R-20805	Gammaproteobacteria	1497
2780415	Pseudomonas plecoglossicida FPC951	Gammaproteobacteria	1498
1907106	Pseudomonas pseudoalcaligenes LMG 1225T (type strain)	Gammaproteobacteria	1492
32526569	Pseudomonas psychrotolerans type strain: C36	Gammaproteobacteria	1459
10567519	Pseudomonas stutzeri ATCC 17588 = LMG 11199	Gammaproteobacteria	1458
189092703	Pseudomonas taiwanensis BCRC 17751	Gammaproteobacteria	1469
47076875	Pseudomonas xanthomarina KMM 1447	Gammaproteobacteria	1464
282938369	Rheinheimera aquatica GR5	Gammaproteobacteria	1406
113200882	Rheinheimera tangshanensis JA3-B52	Gammaproteobacteria	1390
76097649	Rheinheimera texasensis A62-14B	Gammaproteobacteria	1447
984256	Salinivibrio costicola ATCC 35508T	Gammaproteobacteria	1485
48842913	Salinivibrio costicola subsp. alcaliphilus	Gammaproteobacteria	1539
68349515	Salinivibrio proteolyticus AF-2004	Gammaproteobacteria	1489
118722024	Salinivibrio siamensis ND1-1	Gammaproteobacteria	1487
4582213	Serratia marcescens subsp. marcescens ATCC 13880 DSM 30121	Gammaproteobacteria	1505
14090328	Serratia marcescens subsp. sakuensis KRED	Gammaproteobacteria	1532
154705716	Serratia nematodiphila DZ0503SBS1	Gammaproteobacteria	1500
1064938	Shewanella putrefaciens LMG 26268 T	Gammaproteobacteria	1536
222103600	Shewanella xiamenensis S4	Gammaproteobacteria	1535
4165412	Stenotrophomonas maltophilia ATCC 19861	Gammaproteobacteria	1517
126149284	Stenotrophomonas maltophilia IAM 12423	Gammaproteobacteria	1538
260401920	Stenotrophomonas pavanii ICB 89	Gammaproteobacteria	1483

## Sheet: LIMLA>800
gi number	Organism	Phylum	Sequence length (bp)	Lake
395342858	Arthrobacter sp. D40w	Actinobacteria	1394	Diamante
395342862	Arthrobacter sp. TJ18b	Actinobacteria	1390	Tolar Grande
255704027	Brevibacterium sp. a13	Actinobacteria	1383	Aparejos
395342860	Brevibacterium sp. EB8b	Actinobacteria	1395	Diamante
157100966	Dietzia sp. A12	Actinobacteria	832	Azul
146455065	Dietzia sp. N2	Actinobacteria	829	Negra
110623106	Kocuria sp. JR1	Actinobacteria	1391	Azul
155968519	Kocuria sp. N33	Actinobacteria	840	Negra
223005661	Micrococcus sp. A1	Actinobacteria	1357	Azul
348591355	Micrococcus sp. A7	Actinobacteria	1400	Azul
223005662	Micrococcus sp. H5	Actinobacteria	1368	Huaca-Huasi
212290128	Micrococcus sp. LCA5	Actinobacteria	844	Salina Grande
315466312	Micrococcus sp. MG-2010-D12	Actinobacteria	1396	Diamante
223005660	Micrococcus sp. V7	Actinobacteria	1365	Vilama
393804148	Nocardia sp. A5	Actinobacteria	1372	Azul
315466313	Ornithinicoccus sp. MG-2010-D40	Actinobacteria	1053	Diamante
212290127	Psychroflexus sp. LCA4	Bacteroidetes	849	Salina Grande
212290131	Psychroflexus sp. LCA9	Bacteroidetes	810	Salina Grande
146455067	Bacillaceae bacterium N4	Firmicutes	828	Negra
157100969	Bacillus amyloliquefaciens A15	Firmicutes	849	Azul
315466309	Bacillus aryabhattai D27	Firmicutes	1353	Diamante
152205686	Bacillus cereus V12	Firmicutes	837	Vilama
146455079	Bacillus cereus a11	Firmicutes	848	Aparejos
146455074	Bacillus cereus a4	Firmicutes	840	Aparejos
146455076	Bacillus cereus a7	Firmicutes	840	Aparejos
157100976	Bacillus megaterium V23	Firmicutes	854	Vilama
157100967	Bacillus pumilus A13	Firmicutes	816	Azul
157100968	Bacillus pumilus A14	Firmicutes	851	Azul
157100970	Bacillus pumilus A16	Firmicutes	857	Azul
148291131	Bacillus pumilus N14	Firmicutes	842	Negra
157100979	Bacillus pumilus V26	Firmicutes	849	Vilama
157100980	Bacillus pumilus V27	Firmicutes	850	Vilama
157100982	Bacillus pumilus V30	Firmicutes	851	Vilama
212290123	Bacillus sp. LAM1	Firmicutes	857	Salina Grande
315466307	Bacillus sp. MG-2010-D2	Firmicutes	938	Diamante
315466310	Bacillus sp. MG-2010-D3	Firmicutes	1430	Diamante
155968516	Bacillus sp. N29	Firmicutes	842	Negra
155968517	Bacillus sp. N31	Firmicutes	843	Negra
155968511	Bacillus sp. N36	Firmicutes	850	Negra
155968512	Bacillus sp. N37	Firmicutes	855	Negra
395342861	Bacillus sp. TJ8b	Firmicutes	1431	Tolar Grande
152205687	Bacillus sp. V13	Firmicutes	855	Vilama
157100973	Bacillus sp. V20	Firmicutes	855	Vilama
157100978	Bacillus sp. V25	Firmicutes	846	Vilama
157100963	Bacillus subtilis A8	Firmicutes	834	Azul
148291132	Bacillus thuringiensis N17	Firmicutes	842	Negra
148291134	Bacillus thuringiensis N21	Firmicutes	844	Negra
315466311	Brevibacillus sp. MG-2010-D1	Firmicutes	1267	Diamante
155968501	Desemzia sp. Ver1	Firmicutes	835	Verde
159031604	Exiguobacterium sp. N24	Firmicutes	843	Negra
155968515	Exiguobacterium sp. N26	Firmicutes	842	Negra
159031605	Exiguobacterium sp. N30	Firmicutes	843	Negra
155968510	Exiguobacterium sp. N34	Firmicutes	834	Negra
159031606	Exiguobacterium sp. N35	Firmicutes	832	Negra
159031607	Exiguobacterium sp. N38	Firmicutes	847	Negra
159031608	Exiguobacterium sp. N39	Firmicutes	853	Negra
146455068	Exiguobacterium sp. N6	Firmicutes	848	Negra
299888604	Exiguobacterium sp. S17	Firmicutes	1400	Socompa
157100984	Exiguobacterium sp. V31	Firmicutes	850	Vilama
152205691	Halobacillus profundi V17	Firmicutes	850	Vilama
212290135	Halobacillus sp. LD1	Firmicutes	849	Salina Grande
308232822	Marinococcus sp. SJ17	Firmicutes	939	Socompa
157100964	Paenibacillus polymyxa A10	Firmicutes	846	Azul
315466306	Paenisporosarcina sp. MG-2010-D29	Firmicutes	1417	Diamante
146455078	Staphylococcus sp. a10	Firmicutes	830	Aparejos
212290126	Staphylococcus sp. LCA	Firmicutes	849	Salina Grande
315466308	Staphylococcus sp. MG-2010-D13A	Firmicutes	1338	Diamante
299888599	Staphylococcus sp. S12	Firmicutes	1417	Socompa
299888600	Staphylococcus sp. S14G	Firmicutes	1421	Socompa
299888601	Staphylococcus sp. S16	Firmicutes	1406	Socompa
159031602	Staphylococcus sp. Ver11	Firmicutes	824	Verde
155968502	Staphylococcus sp. Ver2	Firmicutes	825	Verde
155968509	Staphylococcus sp. Ver9	Firmicutes	832	Verde
157100983	Staphylococcus xylosus V29	Firmicutes	850	Vilama
384228879	Thalassobacillus sp. EB8	Firmicutes	974	Diamante
212290117	Agrobacterium sp. LC1	Alphaproteobacteria	854	Salina Grande
148291130	Caulobacter sp. N13	Alphaproteobacteria	842	Negra
157100975	Chelatococcus asaccharovorans V22	Alphaproteobacteria	844	Vilama
157100981	Rhodopseudomonas sp. V28	Alphaproteobacteria	851	Vilama
157100971	Sphingomonas paucimobilis V18	Alphaproteobacteria	850	Vilama
146455075	Sphingomonas sp. a5	Alphaproteobacteria	848	Aparejos
395342859	Sphingomonas sp. D40y	Alphaproteobacteria	1367	Diamante
146455066	Sphingomonas sp. N3	Alphaproteobacteria	817	Negra
146455070	Sphingomonas sp. N9	Alphaproteobacteria	841	Negra
332011017	Sphingomonas sp. S17	Alphaproteobacteria	1477	Socompa
146455077	Burkholderia cepacia a8	Betaproteobacteria	837	Aparejos
146455071	Burkholderia cepacia N12	Betaproteobacteria	846	Negra
152205688	Curvibacter lanceolatus V14	Betaproteobacteria	837	Vilama
157100974	Janthinobacterium sp. V21	Betaproteobacteria	852	Vilama
157100965	Variovorax paradoxus A11	Betaproteobacteria	843	Azul
66269386	Acinetobacter johnsonii A6	Gammaproteobacteria	1390	Azul
212290118	Acinetobacter sp. LCE1	Gammaproteobacteria	853	Salina Grande
212290119	Acinetobacter sp. LCE2	Gammaproteobacteria	850	Salina Grande
297373990	Acinetobacter sp. N40	Gammaproteobacteria	1401	Negra
297373987	Acinetobacter sp. Ver3	Gammaproteobacteria	1401	Verde
297373988	Acinetobacter sp. Ver5	Gammaproteobacteria	1402	Verde
297373989	Acinetobacter sp. Ver7	Gammaproteobacteria	1400	Verde
322504088	Aeromonas sp. MG-2011-S18	Gammaproteobacteria	1411	Socompa
212290121	Aeromonas sp. RP3	Gammaproteobacteria	855	Salina Grande
308232820	Chromohalobacter sp. SJ15	Gammaproteobacteria	912	Socompa
308232821	Chromohalobacter sp. SJ17	Gammaproteobacteria	935	Socompa
115334014	Enterobacter sp. V4	Gammaproteobacteria	1236	Vilama
384228878	Halomonas sp. DF10	Gammaproteobacteria	1400	Diamante
212290130	Halomonas sp. LCA7	Gammaproteobacteria	849	Salina Grande
212290120	Halomonas sp. LD3	Gammaproteobacteria	849	Salina Grande
299888603	Halomonas sp. S32	Gammaproteobacteria	1374	Socompa
398313824	Halomonas sp. TJ1	Gammaproteobacteria	927	Tolar Grande
212290129	Marinobacter sp. LCA6	Gammaproteobacteria	853	Salina Grande
155968518	Pseudoalteromonas sp. N32	Gammaproteobacteria	850	Negra
146455072	Pseudomonas plecoglossicida a1	Gammaproteobacteria	809	Aparejos
146455081	Pseudomonas plecoglossicida a17	Gammaproteobacteria	830	Aparejos
146455073	Pseudomonas plecoglossicida a3	Gammaproteobacteria	810	Aparejos
212290124	Pseudomonas sp. LAM2	Gammaproteobacteria	845	Salina Grande
212290133	Pseudomonas sp. LDd	Gammaproteobacteria	848	Salina Grande
212290134	Pseudomonas sp. LDe LDd	Gammaproteobacteria	846	Salina Grande
73921639	Pseudomonas sp. MF15	Gammaproteobacteria	1415	Pozuelos
73921636	Pseudomonas sp. MF8	Gammaproteobacteria	1413	Pozuelos
155968514	Pseudomonas sp. N23	Gammaproteobacteria	847	Negra
299888602	Pseudomonas sp. S20	Gammaproteobacteria	1399	Socompa
115334017	Pseudomonas sp. V1	Gammaproteobacteria	1192	Vilama
155968506	Pseudomonas sp. Ver6	Gammaproteobacteria	838	Verde
152205690	Salinivibrio costicola V16	Gammaproteobacteria	852	Vilama
301599000	Salinivibrio sp. S10B	Gammaproteobacteria	1449	Socompa
299888595	Salinivibrio sp. S14	Gammaproteobacteria	1432	Socompa
299888596	Salinivibrio sp. S34	Gammaproteobacteria	1444	Socompa
93003666	Serratia marcescens MF42	Gammaproteobacteria	912	Pozuelos
152205684	Serratia marcescens V10	Gammaproteobacteria	834	Vilama
299888597	Shewanella sp. S6	Gammaproteobacteria	1363	Socompa
299888598	Shewanella sp. S7	Gammaproteobacteria	1357	Socompa
152205685	Stenotrophomonas maltophilia Ver11	Gammaproteobacteria	846	Verde
159031601	Stenotrophomonas maltophilia Ver10	Gammaproteobacteria	836	Verde
159031603	Stenotrophomonas maltophilia Ver12	Gammaproteobacteria	829	Verde
146455069	Stenotrophomonas maltophilia N7	Gammaproteobacteria	849	Negra
157100972	Stenotrophomonas maltophilia V19	Gammaproteobacteria	852	Vilama
157100977	Stenotrophomonas maltophilia V24	Gammaproteobacteria	847	Vilama
212290125	Stenotrophomonas sp. LAP1	Gammaproteobacteria	852	Salina Grande
212290132	Stenotrophomonas sp. LDc	Gammaproteobacteria	848	Salina Grande
155968504	Stenotrophomonas sp. Ver4	Gammaproteobacteria	813	Verde
